# Supplementary material for: Characteristics of Children Prescribed Antipsychotics: Analysis of Routinely Collected Data
Source: J Child Adolesc Psychopharmacol. 2018 Apr 1;28(3):180–91. doi: 10.1089/cap.2017.0003 (PMC5905863; doi:10.1089/cap.2017.0003)
Supplement: Supplemental data [file Supp_Data.zip]

Archive with 2 entries (2 files):
- Supp_file 1.docx
- Supp_Data.pdf
